# Supplementary material for: Comparative Analysis of Long-Term Measles Immune Response After Natural Infection and Routine Vaccination in China
Source: Vaccines (Basel). 2025 May 23;13(6):555. doi: 10.3390/vaccines13060555 (PMC12197537; doi:10.3390/vaccines13060555)
Supplement: Supplementary file 1 [file vaccines-13-00555-s001.zip]

Archive with 1 entries (1 files):
- vaccines-3608452-supplementary.pdf
